# Supplementary material for: Effects of fertilizer and biochar applications on the relationship among soil moisture, temperature, and N2O emissions in farmland
Source: PeerJ. 2021 Jul 20;9:e11674. doi: 10.7717/peerj.11674 (PMC8300497; doi:10.7717/peerj.11674)
Supplement: Supplemental Information 1 — All birds which did not show normal growth in the first examination. [file peerj-09-11674-s001.xlsx]

## Sheet: RU
	10 cm		20 cm		40 cm		60 cm		80 cm				10cm	20cm	40cm	60cm	80cm			10cm	20cm	40cm	60cm	80cm
	soil moisture	soil temperature	soil moisture	soil temperature	soil moisture	soil temperature	soil moisture	soil temperature	soil moisture	soil temperature			soil moisture	soil moisture	soil moisture	soil moisture	soil moisture			soil temperature	soil temperature	soil temperature	soil temperature	soil temperature
2019-06-09	27.6587	23.9609	20.2171	23.8542	25.4254	22.8281	27.4904	21.4297	29.7829	20.138		2020-07-01	41.8167	36.2227	19.2227	12.5982	10.5982		2020-07-01	24.383	24.283	23.139	21.916	20.71
2019-06-10	24.9638	24.3542	19.7417	23.8359	25.2225	22.7708	27.3833	21.5286	29.7358	20.2839		2020-07-02	44.5622	39.36	18.36	12.6072	10.6072		2020-07-02	24.2021	23.8558	22.9417	21.7854	20.63
2019-06-11	23.5867	25.1302	19.1575	24.4193	24.8558	23.0677	27.2117	21.6797	29.6758	20.3906		2020-07-03	44.2793	39.3665	19.3665	12.6306	10.6306		2020-07-03	25.7308	25.1079	23.5104	21.9217	20.6525
2019-06-12	22.7496	25.5885	19.6692	24.8672	24.3858	23.4219	27.0267	21.9167	29.5937	20.5417		2020-07-04	40.1604	35.8728	18.8728	12.7004	10.7004		2020-07-04	25.8537	25.2483	23.8887	22.2554	20.7225
2019-06-13	21.9292	25.4557	18.7508	24.901	24.3333	23.6146	26.8321	22.1432	29.4867	20.7344		2020-07-05	34.8807	29.8707	19.8707	12.6836	10.6836		2020-07-05	26.6421	26.0171	24.415	22.5758	20.8429
2019-06-14	20.7983	25.9844	17.2292	25.0391	23.4279	23.599	26.505	22.2214	29.3229	20.8594		2020-07-06	31.6654	26.779	19.779	12.6699	10.6699		2020-07-06	26.5896	26.2175	24.7958	22.9292	21
2019-06-15	19.37	25.8385	15.5913	25.2448	22.9242	23.875	26.1221	22.3828	29.1713	20.9792		2020-07-07	24.4113	19.6631	18.6631	12.6207	10.6207		2020-07-07	23.535	24.6392	24.6471	23.1446	21.1875
2019-06-16	18.4213	23.4922	14.9179	24.0573	22.5133	23.6823	25.8875	22.4557	29.0871	21.1016		2020-07-08	34.6329	29.7773	18.7773	12.6425	10.6425		2020-07-08	23.59	23.6533	23.4446	22.6371	21.305
2019-06-17	18.1721	23.1198	14.5875	22.9375	22.4562	22.7266	25.55	22.0911	28.9358	21.0729		2020-07-09	32.7817	27.7432	18.7432	12.677	10.677		2020-07-09	24.2408	24.0612	23.4204	22.3812	21.2525
2019-06-18	17.6183	24.5833	13.995	23.7526	22.3712	22.7474	24.4704	21.849	28.6692	20.8984		2020-07-10	45.709	41.7694	18.7694	12.714	10.714		2020-07-10	25.0796	24.7308	23.6575	22.3792	21.23
2019-06-19	16.9662	25.4219	13.4304	24.6354	22.1875	23.2422	23.9142	21.9922	28.4054	20.8984		2020-07-11	24.6451	19.7374	18.7374	12.7544	10.7544		2020-07-11	25.7775	25.2067	23.8758	22.4775	21.235
2019-06-20	16.4162	25.8099	12.9708	24.8802	21.7196	23.4792	23.9071	22.1875	27.7396	21.0078		2020-07-12	24.6521	19.6967	18.6967	12.7892	10.7892		2020-07-12	27.3521	26.4625	24.5554	22.7717	21.275
2019-06-21	15.8117	25.7188	12.485	25.112	21.1958	23.7995	23.4408	22.3958	25.0587	21.138		2020-07-13	24.6859	19.649	18.649	12.8381	10.8381		2020-07-13	28.655	27.7621	25.5246	23.3283	21.4004
2019-06-22	15.2692	25.6406	11.9592	24.8464	20.4363	23.6771	22.2683	22.4818	24.4471	21.263		2020-07-14	24.6587	19.6486	18.6486	12.867	10.867		2020-07-14	29.1471	28.4317	26.3	23.9521	21.6208
2019-06-23	14.6763	26.1458	11.41	25.3151	19.6229	23.9036	21.4071	22.5573	23.6167	21.3359		2020-07-15	24.2111	19.5711	18.5711	12.8737	10.8737		2020-07-15	27.8554	27.9808	26.6504	24.4413	21.8912
2019-06-24	14.2	26.5391	10.9688	25.5521	18.9838	24.0573	20.7462	22.6979	22.5367	21.4401		2020-07-16	24.0979	19.5763	18.5763	12.8684	10.8684		2020-07-16	25.4475	26.0429	25.8	24.3708	22.14
2019-06-25	13.7621	27.0286	10.5717	26.0573	18.4508	24.4062	19.8367	22.901	21.8367	21.5677		2020-07-17	25.2959	20.0159	18.0159	12.897	10.897		2020-07-17	26.7117	26.2275	25.1421	23.9067	22.2475
2019-06-26	13.4067	26.6823	10.3054	25.9453	18.1946	24.5469	19.3083	23.0859	21.3383	21.7083		2020-07-18	24.2603	19.9684	18.9684	12.9284	10.9284		2020-07-18	28.6579	27.5254	25.6179	23.94	22.2375
2019-06-27	13.1246	26.4401	10.0662	25.75	17.9488	24.5078	18.7342	23.1615	20.6267	21.8438		2020-07-19	24.2207	19.9984	18.9984	12.9829	10.9829		2020-07-19	29.5742	28.6754	26.5112	24.3754	22.305
2019-06-28	12.8654	26.1068	9.86667	25.6198	17.7304	24.5286	18.2392	23.2188	19.9667	21.9193		2020-07-20	24.0833	19.9726	18.9726	13.0166	11.0166		2020-07-20	29.0975	28.6529	26.9367	24.7996	22.475
2019-06-29	12.6388	26.0859	9.65958	25.3724	17.465	24.3151	17.6871	23.1641	19.0879	21.9479		2020-07-21	41.9679	36.9131	18.9131	13.0563	11.0563		2020-07-21	29.1642	28.5142	26.8817	24.96	22.6712
2019-06-30	15.11	26.5026	10.1596	25.737	17.1475	24.4089	16.8629	23.1562	17.8108	21.9453		2020-07-22	43.9614	38.872	18.872	13.0866	11.0866		2020-07-22	30.8662	29.7071	27.3658	25.1617	22.8104
2019-07-01	26.5254	24.8203	15.8762	24.8516	16.7842	24.2734	16.2542	23.1745	17.0017	21.9948		2020-07-23	44.1155	42.7702	18.7702	13.0929	11.0929		2020-07-23	29.4833	29.1642	27.7529	25.5921	22.9879
2019-07-02	30.7617	24.4089	20.4371	24.5208	16.6563	24.0182	15.9329	23.0547	16.6546	21.9714		2020-07-24	26.8354	21.6611	18.6611	13.1044	11.1044		2020-07-24	25.4917	26.5975	26.8083	25.4529	23.1825
2019-07-03	29.6558	24.3802	20.4292	24.0573	16.6425	23.5964	15.7967	22.875	16.5646	21.9115		2020-07-25	24.8028	19.5935	22.5935	13.1199	11.1199		2020-07-25	24.5088	25.0142	25.265	24.6496	23.2225
2019-07-04	25.1725	25.125	17.5537	24.599	16.5846	23.6979	15.6329	22.7682	16.355	21.8125		2020-07-26	24.487	19.747	20.747	13.6764	11.6764		2020-07-26	25.155	25.1942	24.7954	24.0542	23.0767
2019-07-05	29.9392	24.6094	21.2075	24.6302	16.8258	23.9062	15.5729	22.8542	16.3129	21.8307		2020-07-27	25.4893	20.3927	19.3927	13.2177	12.2177		2020-07-27	26.5221	25.8471	24.7963	23.8192	22.8771
2019-07-06	34.0154	22.849	27.6529	23.3464	19.3696	23.4349	15.5242	22.763	16.4254	21.8385		2020-07-28	25.3154	20.3662	18.3662	13.2255	12.2255		2020-07-28	29.0313	27.8533	25.7579	24.0321	22.77
2019-07-07	34.4867	22.2786	28.8425	22.5573	23.3667	22.7708	15.3063	22.4062	16.46	21.6953		2020-07-29	25.9928	20.1826	19.1826	13.2078	12.2078		2020-07-29	28.7529	28.2383	26.5171	24.5629	22.8154
2019-07-08	32.405	23.1068	26.9333	22.7917	23.6033	22.4948	15.1858	22.0964	16.45	21.4844		2020-07-30	25.7346	20.1354	19.1354	13.1843	12.1843		2020-07-30	27.7379	27.5146	26.4158	24.7675	22.95
2019-07-09	30.1038	23.375	25.1383	23.2422	23.4254	22.7708	15.3358	22.0964	16.4521	21.3724		2020-07-31	21.7696	16.0792	19.0792	13.1763	12.1763		2020-07-31	29.0062	28.0404	26.3633	24.745	23.04
2019-07-10	28.8367	23.5651	24.1796	23.2396	23.2283	22.7188	15.5992	22.1042	16.4683	21.3542		2020-08-01	33.5826	28.9156	19.9156	13.1518	12.1518		2020-08-01	29.86	28.8954	26.9258	24.9783	23.1008
2019-07-11	26.7458	23.612	23.0362	23.3229	23.0271	22.7943	15.9058	22.1172	16.455	21.3203		2020-08-02	30.0814	25.7524	19.7524	13.1216	12.1216		2020-08-02	30.2229	29.3033	27.3383	25.2942	23.2175
2019-07-12	24.305	24.1458	21.6896	23.6328	22.7879	22.901	16.1896	22.1562	16.4179	21.3203		2020-08-03	32.2186	27.5062	20.5062	13.0638	12.0638		2020-08-03	27.9129	28.2588	27.4046	25.5675	23.3658
2019-07-13	22.9421	24.9896	20.4775	24.2891	22.5733	23.2344	16.4496	22.2943	16.3775	21.388		2020-08-04	34.9625	29.5115	20.5115	13.0506	12.0506		2020-08-04	27.5896	27.35	26.53	25.2633	23.4875
2019-07-14	32.0388	24.6719	36.7154	24.2943	22.9525	23.4792	16.6979	22.5208	16.3867	21.5104		2020-08-05	31.728	26.5235	20.5235	13.0083	12.0083		2020-08-05	28.2546	27.7792	26.5179	25.0717	23.5
2019-07-15	29.1288	25.2969	34.3817	24.7031	22.9417	23.6927	16.9575	22.6719	16.4096	21.6302		2020-08-06	31.312	26.3267	20.3267	12.9644	11.9644		2020-08-06	27.4367	27.2592	26.3987	25.0492	23.4975
2019-07-16	26.6608	25.4635	33.0742	24.9297	22.8637	23.9427	17.2487	22.8594	16.4371	21.7682		2020-08-07	28.3237	23.1571	19.1571	13.0678	12.0678		2020-08-07	28.485	27.9462	26.5221	24.9925	23.49
2019-07-17	25.2325	24.763	22.1738	24.6562	22.8029	24.0182	17.5188	22.9974	16.4763	21.9062		2020-08-08	31.3871	26.1636	23.1636	13.096	12.096		2020-08-08	26.9471	27.0087	26.3396	25.0363	23.5
2019-07-18	30.5158	25.112	36.3717	24.5599	23.7483	23.8359	17.76	22.9792	16.5121	21.9714		2020-08-09	27.6999	22.4122	22.4122	13.1129	12.1129		2020-08-09	27.9596	27.4129	26.2125	24.8842	23.5
2019-07-19	31.3025	25.6562	26.7392	25.0964	24.3496	24.1094	18.6121	23.0911	16.5512	22.0286		2020-08-10	34.3742	29.4482	23.4482	13.1355	12.1355		2020-08-10	26.4813	26.8342	26.2821	24.955	23.5
2019-07-20	29.6212	25.2812	32.7267	25.026	24.2262	24.2604	19.8025	23.2552	16.5871	22.1484		2020-08-11	24.663	19.8969	23.8969	13.0698	12.0698		2020-08-11	26.4046	26.1887	25.6	24.6625	23.4925
2019-07-21	28.1821	26.2109	40.9133	25.3151	24.0767	24.2448	20.575	23.3099	16.4729	22.2396		2020-08-12	25.1112	20.3729	22.3729	13.2029	12.2029		2020-08-12	27.8546	27.2008	25.8542	24.5562	23.44
2019-07-22	26.7629	26.4479	44.1204	25.8828	23.9396	24.7161	20.5442	23.513	16.5321	22.349		2020-08-13	29.9398	24.3002	22.3002	13.2457	12.2457		2020-08-13	26.6058	26.8267	26.1217	24.7425	23.435
2019-07-23	33.2262	26.4557	46.9321	25.8932	25.63	24.849	21.895	23.7292	16.5287	22.5156		2020-08-14	26.0367	21.2434	22.2434	13.274	12.274		2020-08-14	24.9517	25.3246	25.3221	24.5225	23.44
2019-07-24	30.4513	27.1771	42.1063	26.349	25.3904	25.0859	21.9408	23.888	16.2825	22.6641		2020-08-15	31.4347	26.2364	22.2364	13.3094	12.3094		2020-08-15	24.9958	25.0763	24.8154	24.1229	23.3725
2019-07-25	27.6738	27.3984	38.8383	26.7188	25.0442	25.4323	21.7938	24.1302	16.8275	22.849		2020-08-16	30.614	25.2539	22.2539	13.3087	12.3087		2020-08-16	24.6283	24.9571	24.6817	23.885	23.245
2019-07-26	24.7825	26.6198	34.3917	26.2214	24.6762	25.4141	21.5871	24.2917	16.9296	23.026		2020-08-17	25.7182	20.2952	22.2952	13.319	12.319		2020-08-17	23.2954	23.7929	24.0387	23.5821	23.13
2019-07-27	22.6633	27.7266	33.7521	26.8516	24.3833	25.5391	21.5979	24.3281	17.0946	23.1224		2020-08-18	27.9281	22.3274	22.3274	13.341	12.341		2020-08-18	22.9183	23.3113	23.5021	23.1462	22.98
2019-07-28	22.6767	27.4609	23.8842	26.8958	24.5242	25.7865	23.5979	24.5286	17.3925	23.2474		2020-08-19	25.8713	20.2902	22.2902	12.3464	12.3464		2020-08-19	22.8796	23.0375	23.0738	22.7608	22.7821
2019-07-29	34.3837	25.6875	31.9204	26.0286	27.4346	25.862	24.1233	24.9062	18.8846	23.651		2020-08-20	25.8058	20.7466	22.7466	12.3464	12.3464		2020-08-20	22.6729	22.8912	22.8996	22.5104	22.5846
2019-07-30	33.065	25.9609	30.3879	25.5911	26.9646	25.2839	23.515	24.7135	19.7725	23.7656		2020-08-21	26.3149	21.0019	24.0019	13.8209	12.8209		2020-08-21	23.4596	23.2017	22.8117	22.3113	22.4321
2019-07-31	31.5271	27.0755	39.4733	26.4193	26.5929	25.4661	23.03	24.5625	19.4921	23.6146		2020-08-22	31.6541	26.6444	19.6444	11.8716	11.8716		2020-08-22	23.6283	23.5096	22.9721	22.2825	22.3875
2019-08-01	29.0587	26.987	38.5408	26.5521	26.3129	25.6641	22.7217	24.6432	19.2146	23.6016		2020-08-23	36.8045	31.4195	16.4195	12.1348	10.1348		2020-08-23	24.6396	24.1713	23.2596	22.3946	22.3129
2019-08-02	31.1004	25.6224	28.7471	25.8646	26.3013	25.5443	22.6237	24.6641	19.0433	23.651		2020-08-24	34.1887	29.0585	16.0585	12.0978	10.0978		2020-08-24	24.6317	24.4996	23.705	22.6454	22.31
2019-08-03	30.8417	27.4115	28.8604	27.2839	26.2396	25.0339	22.5792	24.4609	19.0425	23.6172		2020-08-25	42.1939	37.9437	15.9437	12.1303	10.1303		2020-08-25	25.1658	24.8167	23.8796	22.8296	22.3742
2019-08-04	29.9204	27.6979	28.59	27.5104	26.1058	25.0052	22.4217	24.3151	18.88	23.5208		2020-08-26	28.7653	23.2779	15.2779	12.2044	10.2044		2020-08-26	24.5663	24.4946	23.925	22.9625	22.425
2019-08-05	31.9504	27.4948	29.2496	27.3542	26.1188	24.9375	22.3642	24.2786	18.76	23.4609		2020-08-27	28.0544	23.0908	15.0908	12.236	10.236		2020-08-27	24.7879	24.5846	23.9137	22.97	22.44
2019-08-06	31.4825	27.9661	29.3629	27.5026	26.1858	24.8802	22.4225	24.1979	18.7642	23.4375		2020-08-28	28.9348	23.0219	15.0219	12.2616	10.2616		2020-08-28	25.0908	24.8762	24.0588	23.0125	22.4475
2019-08-07	32.6587	27.8125	35.0804	27.5859	26.4442	25.0104	22.9421	24.2422	19.1017	23.4297		2020-08-29	27.3123	22.9461	15.9461	12.2964	10.2964		2020-08-29	23.7121	24.1058	23.9221	23.0442	22.5
2019-08-08	31.3196	28.0078	29.5204	27.6016	25.7588	24.9844	23.0733	24.2526	19.0842	23.4375		2020-08-30	33.545	28.776	14.776	12.3196	10.3196		2020-08-30	23.0329	23.3158	23.3242	22.7883	22.48
2019-08-09	30.8342	28.3177	36.9338	27.9609	25.7567	25.1667	22.9658	24.3021	18.97	23.4531		2020-08-31	37.7655	32.652	14.652	12.3472	10.3472		2020-08-31	21.7904	22.4546	22.8367	22.4679	22.3887
2019-08-10	33.4725	27.2266	30.6375	27.3568	26.2063	25.125	23.6563	24.3958	19.5017	23.5339		2020-09-01	27.9132	22.497	14.497	12.3864	10.3864		2020-09-01	20.9371	21.5658	22.1267	22.0358	22.2575
2019-08-11	33.075	26.6719	26.4979	26.8776	25.9279	24.7995	23.44	24.276	19.4725	23.5521		2020-09-02	19.8956	14.1735	14.1735	12.416	10.416		2020-09-02	20.9329	21.2275	21.6158	21.5767	22.0767
2019-08-12	33.0312	25.7604	25.8708	26.1432	25.8254	24.3776	23.3242	24.0625	19.3992	23.4609		2020-09-03	19.7547	14.1247	14.1247	12.4388	10.4388		2020-09-03	21.9958	21.8708	21.6425	21.3337	21.8608
2019-08-13	31.8029	25.9896	25.1633	25.9219	25.6379	23.9505	23.1454	23.75	19.2788	23.2812		2020-09-04	18.795	13.1764	14.1764	12.4483	10.4483		2020-09-04	23.1629	22.7408	22.0271	21.3829	21.7075
2019-08-14	30.3217	26.513	24.5271	26.3021	25.4562	23.9688	22.9504	23.5938	19.1175	23.1172		2020-09-05	16.7971	11.2751	14.2751	12.4751	10.4751		2020-09-05	23.0679	22.97	22.3787	21.5696	21.63
2019-08-15	29.0562	26.5573	23.7546	26.3281	25.2721	23.9974	22.7671	23.5469	18.9654	23.0443		2020-09-06	17.9319	12.597	13.597	12.5159	10.5159		2020-09-06	22.1933	22.4596	22.3042	21.6246	21.63
2019-08-16	26.6196	25.4583	23.0708	25.9219	25.0683	23.9766	22.5808	23.5391	18.8196	23		2020-09-07	20.6898	15.4743	13.4743	12.5427	10.5427		2020-09-07	21.3846	21.7033	21.8592	21.4642	21.5775
2019-08-17	24.7312	24.7344	22.3529	25.0938	24.8292	23.4427	22.36	23.3203	18.6354	22.9167		2020-09-08	18.0241	13.4725	13.4725	12.5607	10.5607		2020-09-08	20.1992	20.7983	21.3467	21.1833	21.51
2019-08-18	23.355	24.7734	21.8046	24.9766	24.69	23.125	22.1558	23.026	18.4537	22.737		2020-09-09	19.8838	14.4797	13.4797	12.5835	10.5835		2020-09-09	20.6846	20.8758	21.0204	20.8392	21.38
2019-08-19	22.43	25.6901	21.3421	25.401	24.6458	23.138	21.9975	22.9089	18.3042	22.5833		2020-09-10	17.189	12.5325	13.5325	12.6131	10.6131		2020-09-10	20.9546	21.1108	21.0387	20.705	21.235
2019-08-20	22.0108	25.2708	21.0346	25.4896	24.5642	23.3516	21.8896	22.9271	18.1887	22.5208		2020-09-11	19.2407	14.5938	14.5938	12.6315	10.6315		2020-09-11	21.2492	21.1913	21.0142	20.6242	21.1117
2019-08-21	22.1833	24.9505	20.4325	24.9844	24.4129	23.0339	21.7742	22.8568	18.0862	22.4896		2020-09-12	24.3128	19.7121	14.7121	12.6426	10.6426		2020-09-12	21.3271	21.3771	21.1387	20.63	21.0275
2019-08-22	21.6492	24.5052	18.4325	24.7943	24.2087	22.9349	21.6517	22.724	17.965	22.3958		2020-09-13	21.8412	16.847	13.847	12.5877	10.5877		2020-09-13	20.2017	20.8404	21.0292	20.6104	20.9675
												2020-09-14	20.5277	15.0006	15.0006	12.6801	10.6801		2020-09-14	18.34	19.2492	20.2021	20.2825	20.8992
												2020-09-15	24.3076	19.9993	15.9993	12.6355	10.6355		2020-09-15	17.8012	18.5117	19.4171	19.7071	20.725
												2020-09-16	15.4621	10.0266	13.0266	12.5587	12.1327		2020-09-16	22	19.38	21.38	20.69	20.111
												2020-09-17	22.4526	17.8117	12.8117	12.8728	12.1627		2020-09-17	21.75	19.38	21.38	20.59	19.91
												2020-09-18	16.127	11.492	15.492	12.4862	12.0063		2020-09-18	21.5	19.31	21.31	20.49	19.81
												2020-09-19	18.7279	13.503	15.503	12.4784	12.0193		2020-09-19	21.38	19.25	21.25	20.39	19.61
												2020-09-20	20.6994	15.5862	15.5862	13.3042	12.0493		2020-09-20	21.38	19.19	21.19	20.29	19.51
												2020-09-21	18.2981	13.6203	15.6203	12.9928	12.0623		2020-09-21	21.63	19.13	21.13	20.19	19.43
												2020-09-22	19.9844	14.829	15.829	12.9091	12.0413		2020-09-22	22.31	19.06	21.06	20.03	19.31
												2020-09-23	16.9559	11.8584	15.8584	12.9486	12.0372		2020-09-23	23.56	19	21	19.63	19.11

## Sheet: BRU
	10 cm		20 cm		40 cm		60 cm		80 cm				10cm	20cm	40cm	60cm	80cm			10cm	20cm	40cm	60cm	80cm
	soil moisture	soil temperature	soil moisture	soil temperature	soil moisture	soil temperature	soil moisture	soil temperature	soil moisture	soil temperature			soil moisture	soil moisture	soil moisture	soil moisture	soil moisture			soil temperature	soil temperature	soil temperature	soil temperature	soil temperature
2019-06-09	26.7371	26.526	27.5163	25.5026	21.5487	22.8854	14.01	21.3542	9.30917	20.0625		2020-07-01	26.2057	23.1482	16.7148	13.9905	10.5125		2020-07-01	24.457	24.221	23.41	22.726	20.903
2019-06-10	25.8392	26.7109	26.2708	25.5859	21.2604	23.0234	14.2558	21.5495	9.29042	20.2266		2020-07-02	36.135	33.1272	21.6236	14.0209	10.5338		2020-07-02	24.5017	23.8767	23.2071	22.5842	20.7875
2019-06-11	24.8837	26.9974	25.0362	25.9271	20.9667	23.2995	14.2683	21.737	9.26708	20.3776		2020-07-03	41.0965	38.1206	26.5186	14.0218	10.549		2020-07-03	25.9342	25.09	23.7096	22.6462	20.72
2019-06-12	24.1158	27.1536	24.1688	26.1536	20.7767	23.5469	14.1712	21.9609	9.24083	20.5443		2020-07-04	40.3242	37.3185	25.8504	14.0174	10.5606		2020-07-04	26.0421	25.3667	24.1592	22.9654	20.74
2019-06-13	23.5596	26.7812	23.6408	26.0469	20.7433	23.6745	14.0833	22.1536	9.29083	20.7318		2020-07-05	39.2324	36.3238	24.7168	14.0271	10.5467		2020-07-05	26.9725	26.125	24.6833	23.2792	20.8396
2019-06-14	22.95	27.3359	22.7838	26.1927	20.315	23.6562	14.05	22.2188	9.50583	20.8568		2020-07-06	31.0448	28.2642	16.4597	14.0395	10.5297		2020-07-06	26.7904	26.2987	25.0896	23.6562	20.985
2019-06-15	22.1696	27.0365	21.7758	26.2891	19.6942	23.8802	14.0217	22.3594	9.57542	20.974		2020-07-07	44.12	41.2639	29.6036	14.0414	10.5997		2020-07-07	23.5271	24.6608	24.8583	23.8637	21.1608
2019-06-16	21.7142	24.5182	21.3346	25.0729	19.5017	23.6641	13.9733	22.4271	9.54042	21.0938		2020-07-08	45.1653	42.2959	30.6302	14.0516	10.5818		2020-07-08	23.8996	23.8162	23.7483	23.3663	21.255
2019-06-17	21.6629	24.5495	21.0946	24.2318	19.0921	22.8411	13.8696	22.0781	9.50125	21.0469		2020-07-09	44.9233	42.0201	30.0814	14.0618	10.5854		2020-07-09	24.53	24.1	23.6383	23.0796	21.2125
2019-06-18	21.4567	25.974	20.7121	24.9557	18.3313	22.8359	13.6425	21.8542	9.50875	20.8854		2020-07-10	39.9896	37.1171	25.2399	14.0861	10.5954		2020-07-10	25.1204	24.6025	23.7954	23.0075	21.1575
2019-06-19	21.155	26.612	20.3175	25.6589	17.7554	23.2474	13.3938	21.9766	9.63042	20.8594		2020-07-11	35.2455	32.4308	20.7965	14.0989	10.6074		2020-07-11	25.915	25.1179	23.9929	23.0592	21.13
2019-06-20	20.8896	26.9661	19.9738	25.8646	17.2312	23.4453	13.0458	22.1406	9.81792	20.9714		2020-07-12	38.2035	35.5011	23.8554	14.121	10.6177		2020-07-12	27.3371	26.2558	24.6579	23.3458	21.1525
2019-06-21	20.5596	26.7812	15.6138	26.0339	16.7292	23.7031	12.6375	22.3385	9.92375	21.0911		2020-07-13	31.1836	28.5412	21.8849	14.1505	10.6327		2020-07-13	28.3921	27.3654	25.5475	23.8846	21.2708
2019-06-22	20.2633	26.7109	15.1625	25.7943	16.1271	23.612	11.9462	22.3984	9.88625	21.1901		2020-07-14	30.2041	27.6453	21.052	14.1764	10.645		2020-07-14	28.9858	28.0467	26.2954	24.4833	21.4854
2019-06-23	19.8987	27.099	14.6554	26.1432	15.5546	23.7812	11.3008	22.4688	9.74125	21.2552		2020-07-15	34.226	31.7474	25.3187	14.1824	10.6751		2020-07-15	27.5846	27.5754	26.59	24.9417	21.7542
2019-06-24	19.5737	27.4896	14.2175	26.3698	15.1225	23.9375	10.7854	22.5729	9.47583	21.349		2020-07-16	35.4021	32.7799	26.5582	14.1665	10.7502		2020-07-16	25.4779	25.9021	25.8225	24.8883	21.995
2019-06-25	19.2171	27.9453	23.8087	26.8047	14.765	24.2188	10.3733	22.7448	9.09833	21.4505		2020-07-17	31.3199	28.6405	22.1846	14.269	10.7267		2020-07-17	26.7562	26.1171	25.2825	24.4867	22.095
2019-06-26	18.9017	27.6562	18.4733	26.7552	14.5575	24.362	10.1867	22.9297	8.81625	21.5938		2020-07-18	32.0924	29.3738	22.7424	14.3943	10.7284		2020-07-18	28.2075	27.1604	25.8196	24.61	22.1525
2019-06-27	18.6412	27.4219	13.1771	26.5885	14.3729	24.3464	10.0258	23	8.47292	21.7057		2020-07-19	34.1843	31.5828	25.0819	14.417	10.7347		2020-07-19	28.7392	27.9554	26.4596	24.955	22.23
2019-06-28	18.3992	26.7943	12.9229	26.3333	14.2258	24.3255	9.90917	23.0391	8.20667	21.7786		2020-07-20	31.2562	28.722	22.319	14.4293	10.7557		2020-07-20	28.0696	27.7954	26.7438	25.2942	22.3821
2019-06-29	18.23	27.0182	22.6638	26.1797	14.0429	24.1224	9.77833	22.9766	7.83417	21.8073		2020-07-21	35.2934	32.826	26.4537	14.4369	10.7629		2020-07-21	28.29	27.6842	26.6587	25.3871	22.5471
2019-06-30	17.9579	27.4297	22.3487	26.4922	13.8242	24.2057	9.61625	22.9635	7.41917	21.8021		2020-07-22	29.1426	26.7647	16.2397	14.4513	10.7745		2020-07-22	29.5767	28.5871	27.0458	25.5492	22.6825
2019-07-01	21.6925	26.7083	17.1908	26.2031	16.6858	24.2266	9.62458	23.0208	7.17542	21.8307		2020-07-23	32.0945	29.6983	19.1097	14.4667	10.7975		2020-07-23	28.6033	28.2387	27.3458	25.9092	22.8371
2019-07-02	36.0842	26.4792	44.02	26.3438	25.8958	24.5	11.6267	23.2552	7.11292	21.9453		2020-07-24	29.1696	26.7434	16.1721	14.4373	10.8457		2020-07-24	25.1987	26.16	26.5454	25.7854	23.0025
2019-07-03	35.4825	25.7214	46.6358	25.5312	25.0308	24.0339	13.4496	23.1615	7.07792	22.0365		2020-07-25	30.2199	27.656	18.4994	14.4256	10.9138		2020-07-25	24.4487	24.8504	25.2517	25.0971	23.025
2019-07-04	32.3925	26.2448	45.0079	25.7031	23.7867	23.9167	13.24	23.0026	7.04458	21.9688		2020-07-26	32.6988	29.4215	18.8784	14.3971	11.0767		2020-07-26	24.7567	24.765	24.7142	24.5125	22.9613
2019-07-05	35.4696	25.6953	30.1475	25.6693	23.8562	24.0052	13.2242	23.0234	7.05125	21.9609		2020-07-27	28.5752	25.3448	18.8853	14.3578	11.1271		2020-07-27	26.1654	25.3704	24.7046	24.2725	22.76
2019-07-06	40.2767	24.1198	47.0295	24.5651	25.6246	23.599	14.3596	22.9349	7.07917	21.9766		2020-07-28	30.1858	27.2057	18.5947	14.3554	11.1247		2020-07-28	27.9829	26.8238	25.4154	24.4129	22.6425
2019-07-07	41.2117	23.6172	40.3617	23.8385	26.0004	22.9661	15.0596	22.5833	8.29958	21.8698		2020-07-29	28.0293	25.1355	18.4679	14.3258	11.1489		2020-07-29	27.5529	27.03	25.9496	24.7846	22.6425
2019-07-08	39.1254	24.4349	47.4179	24.0391	25.4142	22.6771	14.8942	22.2344	9.79	21.6536		2020-07-30	29.1382	26.2935	18.5208	14.2591	11.1713		2020-07-30	26.8658	26.52	25.8404	24.9225	22.7225
2019-07-09	37.3979	24.5286	45.3438	24.3359	24.9125	22.8281	14.7033	22.1693	10.105	21.5078		2020-07-31	25.8586	23.1727	18.2274	14.299	11.1666		2020-07-31	27.5558	26.77	25.7879	24.8904	22.77
2019-07-10	36.0071	24.6927	38.5808	24.3177	24.58	22.7656	14.5538	22.1328	10.1613	21.4479		2020-08-01	29.5725	27.0445	17.9765	14.2913	11.1663		2020-08-01	28.3167	27.4129	26.1658	25.0317	22.81
2019-07-11	33.7079	24.7083	36.4087	24.3464	24.2317	22.7917	14.4008	22.099	10.1446	21.4245		2020-08-02	27.3509	25.0385	17.8329	14.2737	11.1694		2020-08-02	28.8037	27.8242	26.5246	25.2817	22.8942
2019-07-12	31.6037	25.2057	29.9262	24.6042	23.8571	22.8516	14.2229	22.1146	10.0913	21.388		2020-08-03	26.1869	23.8726	18.6982	14.2718	11.2404		2020-08-03	27.0792	27.1675	26.6208	25.5075	23.0075
2019-07-13	30.1858	25.9141	28.945	25.1406	23.7833	23.1276	14.12	22.2005	10.0321	21.4141		2020-08-04	27.7454	25.4434	18.1922	14.3091	11.2392		2020-08-04	27.0067	26.6029	26.0517	25.3213	23.1154
2019-07-14	36.6388	25.7552	32.1321	25.2812	24.88	23.4219	14.5821	22.4427	10.1975	21.5365		2020-08-05	24.9797	22.8516	18.4241	14.325	11.2242		2020-08-05	27.1863	26.7433	26.0067	25.185	23.13
2019-07-15	35.3254	26.2969	40.9058	25.5885	24.3962	23.5755	14.4858	22.5755	10.2704	21.651		2020-08-06	26.7578	24.848	18.2423	14.2596	11.2325		2020-08-06	26.9213	26.4417	25.8633	25.1262	23.13
2019-07-16	33.2938	26.4115	39.9542	25.7812	24.0458	23.7552	14.3442	22.7135	10.2196	21.7448		2020-08-07	20.9408	19.0215	17.3819	14.1637	11.3004		2020-08-07	27.3633	26.8137	25.9329	25.0633	23.1629
2019-07-17	32.7958	25.7266	39.3167	25.5208	23.7975	23.8151	14.2379	22.8203	10.1629	21.8516		2020-08-08	21.4754	19.0292	17.5851	14.116	11.4381		2020-08-08	26.2779	26.0271	25.6825	25.0504	23.13
2019-07-18	37.5888	26.1849	37.995	25.5104	25.2554	23.7031	14.8329	22.8229	10.3517	21.9141		2020-08-09	28.4842	25.9865	18.4884	14.1297	11.434		2020-08-09	27.3667	26.6129	25.7529	24.9725	23.1242
2019-07-19	37.5633	26.6224	37.9704	25.9401	25.0571	23.9219	14.8688	22.9115	10.5654	21.9661		2020-08-10	29.8292	26.7648	18.4379	14.1166	11.475		2020-08-10	25.7712	25.9288	25.75	25.0662	23.1438
2019-07-20	36.2854	26.2839	37.1079	25.875	24.7321	24.0469	14.72	23.0417	10.5246	22.0521		2020-08-11	37.4137	33.7898	18.9814	14.2138	11.5342		2020-08-11	26.0354	25.5583	25.1858	24.8033	23.1375
2019-07-21	34.8875	27.3047	26.3329	26.2448	24.435	24.0807	14.5779	23.0703	10.4621	22.1224		2020-08-12	22.0773	18.7315	18.8978	14.2848	11.544		2020-08-12	27.6708	26.5542	25.4529	24.7325	23.0717
2019-07-22	34.4354	27.3984	36.5671	26.7266	24.7167	24.513	14.6192	23.2917	10.4317	22.224		2020-08-13	21.8509	18.6002	18.7487	14.3196	11.554		2020-08-13	26.2521	26.2617	25.7633	24.9275	23.06
2019-07-23	39.3421	27.5729	39.9612	26.8724	26.3925	24.763	15.4075	23.5859	10.8846	22.4557		2020-08-14	21.8621	18.6206	18.761	14.3548	11.5591		2020-08-14	24.8337	25.0121	25.1133	24.7783	23.0717
2019-07-24	37.0008	28.1641	38.0888	27.2526	25.3283	24.9505	15.0375	23.7292	10.8283	22.6068		2020-08-15	21.7808	18.5302	18.6648	14.3927	11.5851		2020-08-15	24.7896	24.72	24.6687	24.43	23.0375
2019-07-25	34.5108	28.2266	36.6692	27.5365	24.8071	25.2552	14.79	23.9297	10.7079	22.7578		2020-08-16	21.8388	18.542	18.6894	14.4248	11.6431		2020-08-16	24.3942	24.5642	24.4896	24.215	22.94
2019-07-26	32.5962	27.5547	35.4846	27.0807	24.4	25.2057	14.6058	24.0625	10.6025	22.8958		2020-08-17	21.9359	18.6136	18.7591	14.4548	11.6879		2020-08-17	23.1554	23.5171	23.9117	23.9304	22.8317
2019-07-27	31.3558	28.6276	34.5046	27.6641	24.0529	25.3151	14.4338	24.1016	10.4942	22.9661		2020-08-18	23.9476	20.6634	18.7711	14.4927	11.7005		2020-08-18	22.7512	23.0421	23.4046	23.5283	22.6875
2019-07-28	32.6125	28.0781	35.1229	27.5208	24.6562	25.6172	14.8383	24.4062	10.8279	23.1953		2020-08-19	21.7764	18.6079	18.6092	14.4854	11.6984		2020-08-19	22.6871	22.7404	23.0008	23.1746	22.5133
2019-07-29	41.5892	26.3776	36.6075	26.6302	27.2804	25.6068	16.0521	24.9297	11.4808	23.888		2020-08-20	21.6618	18.708	18.64	14.4896	11.7039		2020-08-20	22.5779	22.6288	22.825	22.9225	22.3292
2019-07-30	40.0658	26.8854	40.7283	26.4792	26.2783	25.1354	15.5446	24.5755	11.2338	23.7578		2020-08-21	25.8576	21.7395	19.9922	16.4789	11.4742		2020-08-21	23.2408	22.84	22.7104	22.6954	22.195
2019-07-31	38.7392	27.9036	39.4571	27.2474	25.8058	25.3464	15.3058	24.487	11.0996	23.6641		2020-08-22	28.2026	23.737	21.1178	16.1738	12.4181		2020-08-22	23.1083	22.8504	22.7333	22.715	22.24
2019-08-01	36.4996	27.8021	44.9642	27.3776	25.2704	25.5521	15.0379	24.5964	10.9283	23.6771		2020-08-23	22.7213	19.1388	19.8686	15.2977	12.3482		2020-08-23	24.3137	23.6471	23.0592	22.7708	22.1342
2019-08-02	38.4688	26.4974	43.9213	26.7396	25.2312	25.4609	14.9679	24.6328	10.8325	23.7344		2020-08-24	25.2141	21.0736	20.2542	15.5039	12.5042		2020-08-24	24.4571	24.1517	23.6312	23.1829	22.2617
2019-08-03	37.9613	26.4635	39.3721	26.2995	25.12	25.0234	14.9092	24.4401	10.7825	23.6953		2020-08-25	28.0301	24.1983	20.0493	15.4285	12.2557		2020-08-25	24.9283	24.4675	23.8683	23.3788	22.2775
2019-08-04	37.3129	26.7161	39.9258	26.487	24.9596	24.974	14.8163	24.2943	10.7042	23.5885		2020-08-26	29.0714	25.5383	20.1987	15.3068	11.9688		2020-08-26	24.505	24.2146	23.8733	23.4475	22.2825
2019-08-05	39.1154	26.5417	39.7963	26.3568	24.9238	24.9115	14.78	24.2344	10.6496	23.526		2020-08-27	33.6904	30.3854	19.7637	15.2956	11.8029		2020-08-27	24.6004	24.2637	23.8633	23.45	22.31
2019-08-06	38.5192	27.0104	40.3012	26.5	24.9142	24.8594	14.7675	24.1667	10.625	23.4714		2020-08-28	30.5148	27.4008	19.5317	15.3052	11.6705		2020-08-28	24.8533	24.4779	23.9633	23.4825	22.31
2019-08-07	39.3633	26.737	41.815	26.5234	25.1942	24.9505	14.8462	24.1901	10.6317	23.4375		2020-08-29	31.2855	28.4151	19.2778	15.3112	11.5574		2020-08-29	23.5425	23.8083	23.8229	23.49	22.31
2019-08-08	38.1842	27.0026	40.9479	26.5469	25.0433	24.901	14.8142	24.1797	10.6317	23.4375		2020-08-30	25.1207	22.4213	19.0148	15.2754	11.4682		2020-08-30	23.025	23.1271	23.3033	23.265	22.3075
2019-08-09	37.7346	27.263	32.9338	26.8672	25.3017	25.0885	14.9342	24.237	10.6317	23.4453		2020-08-31	27.0154	24.5139	18.8306	15.2379	11.3826		2020-08-31	21.7754	22.3063	22.8492	22.9783	22.23
2019-08-10	39.9475	26.2812	32.6375	26.3385	25.8529	25.0599	15.3321	24.3333	10.89	23.5417		2020-09-01	25.7599	23.4963	18.5067	15.2423	11.2946		2020-09-01	20.975	21.47	22.1737	22.5617	22.1137
2019-08-11	39.5579	25.6745	32.4979	25.875	25.4808	24.7578	15.1092	24.2083	10.8038	23.526		2020-09-02	22.5454	20.4584	18.1566	15.2383	11.2305		2020-09-02	20.9808	21.1112	21.6625	22.1329	21.9267
2019-08-12	39.3317	24.7344	31.8708	25.1302	25.3113	24.3151	14.9962	23.9766	10.7458	23.4245		2020-09-03	27.364	25.4467	17.878	15.2337	11.1742		2020-09-03	21.8925	21.6112	21.6392	21.8683	21.725
2019-08-13	37.9346	24.8438	31.1633	24.8073	25.0721	23.8698	14.8667	23.6432	10.6817	23.2292		2020-09-04	32.2302	30.4302	17.6275	15.2595	11.1207		2020-09-04	22.9337	22.3379	21.9304	21.8642	21.5625
2019-08-14	36.2025	25.3229	30.5271	25.1172	24.8288	23.8255	14.7325	23.4531	10.6046	23.0443		2020-09-05	22.1556	20.5277	17.4657	15.2791	11.0478		2020-09-05	22.9233	22.6129	22.2467	22.01	21.4725
2019-08-15	34.5354	25.401	29.7546	25.1693	24.5967	23.8177	14.6054	23.3802	10.5279	22.9323		2020-09-06	33.8377	32.5636	17.2304	15.3211	10.9644		2020-09-06	22.1696	22.2179	22.2087	22.0658	21.44
2019-08-16	33.4513	24.3958	29.0708	24.7786	24.3588	23.7865	14.4829	23.349	10.455	22.875		2020-09-07	21.5248	20.5134	17.8437	15.3338	11.8943		2020-09-07	21.4604	21.5929	21.8504	21.9396	21.4175
2019-08-17	31.685	23.7448	28.3529	24.0312	24.0763	23.3021	14.3325	23.1406	10.3729	22.7812		2020-09-08	21.8547	20.3241	17.8651	15.3507	11.8463		2020-09-08	20.3108	20.7608	21.3829	21.6879	21.3421
2019-08-18	30.3771	23.7682	27.8046	23.8646	23.8337	22.9974	14.2046	22.8698	10.2954	22.6016		2020-09-09	22.82	20.1302	17.48	15.3776	11.8252		2020-09-09	20.6887	20.72	21.0463	21.3725	21.2175
2019-08-19	29.4958	24.7109	27.3421	24.3229	23.6858	22.9896	14.0983	22.7083	10.2262	22.4245		2020-09-10	24.2598	19.9729	17.675	15.4034	11.7722		2020-09-10	20.8712	20.8742	21.0142	21.2125	21.0762
2019-08-20	29.3013	24.1771	27.0346	24.3255	23.5929	23.1615	14.0463	22.7396	10.1717	22.3724		2020-09-11	33.7292	28.9645	20.0512	15.4224	11.7358		2020-09-11	21.3533	21.0354	20.9962	21.1192	20.9575
2019-08-21	29.3733	23.8854	26.4325	23.8828	23.4946	22.8828	13.9858	22.6328	10.1283	22.3203		2020-09-12	27.7885	22.8787	16.9624	15.4388	11.7071		2020-09-12	21.2692	21.1675	21.1237	21.1325	20.8625
2019-08-22	28.8608	23.3906	24.4325	23.6172	23.3621	22.7188	13.9038	22.5026	10.0742	22.2161		2020-09-13	25.0426	19.8602	16.2487	15.4179	11.7003		2020-09-13	20.1575	20.6704	21.0038	21.095	20.8
												2020-09-14	31.1751	25.8322	17.1741	15.4516	11.6486		2020-09-14	20.9592	21.535	20.3517	20.8267	20.73
												2020-09-15	24.9635	19.8323	16.7713	15.4308	11.5841		2020-09-15	21.3629	22.8796	19.72	20.365	20.5712
												2020-09-16	27.1128	23.9481	17.8719	14.8295	11.499		2020-09-16	22.25	22.75	20.94	20.63	20.81
												2020-09-17	30.8326	27.8067	17.3728	14.8182	11.5487		2020-09-17	20.13	23	20.94	20.56	20.81
												2020-09-18	23.4903	20.6126	19.7588	14.8069	11.5985		2020-09-18	21.88	23.13	20.88	20.56	20.81
												2020-09-19	23.257	20.5087	19.3717	14.8231	11.6285		2020-09-19	22.31	22	20.94	20.56	20.81
												2020-09-20	28.0089	25.39	15.9412	14.8393	11.6585		2020-09-20	22.5	22.38	20.94	20.56	20.81
												2020-09-21	28.8372	26.3477	16.6771	14.8555	11.7082		2020-09-21	22.56	21.13	21	20.5	20.81
												2020-09-22	29.6177	27.2859	15.3044	14.8167	11.6987		2020-09-22	22.19	21.56	21.06	20.5	20.75
												2020-09-23	29.3989	27.2153	15.965	14.8053	11.709		2020-09-23	21.94	20.88	21.13	20.5	20.75

## Sheet: CK
	10 cm		20 cm		40 cm		60 cm		80 cm					10cm	20cm	40cm	60cm	80cm			10cm	20cm	40cm	60cm	80cm
	soil moisture	soil temperature	soil moisture	soil temperature	soil moisture	soil temperature	soil moisture	soil temperature	soil moisture	soil temperature				soil moisture	soil moisture	soil moisture	soil moisture	soil moisture			soil temperature	soil temperature	soil temperature	soil temperature	soil temperature
2019-06-09	0.0169351	22.2829	24.9635	18.3358	24.3542	22.5121	23.1667	10.1712	21.5911	9.62375			2020-07-01	24.5411	25.3949	17.5213	14.0827	12.0827		2020-07-01	23.83	24.657	23.024	23.807	21.932
2019-06-10	0.0125994	21.9142	25.6953	17.5437	24.4635	22.5883	22.9792	10.1517	21.5833	9.40208			2020-07-02	42.2706	34.9986	19.6738	15.151	13.151		2020-07-02	23.94	24.3975	23.6887	23.3308	21.5646
2019-06-11	0.00682159	21.6463	26.0286	16.7029	24.8672	22.575	23.2578	10.1217	21.7109	9.15083			2020-07-03	40.1327	31.9211	19.4433	15.1534	13.1534		2020-07-03	25.9	25.6988	24.0338	23.27	21.4675
2019-06-12	0.00142248	21.5042	26.4505	16.0392	25.2318	22.5704	23.5729	10.05	21.9297	8.90375			2020-07-04	26.5747	22.1122	17.0302	15.1558	13.1558		2020-07-04	25.53	25.8992	24.455	23.5612	21.465
2019-06-13	0.0160234	21.4387	25.401	15.55	24.9844	22.5825	23.7552	9.92583	22.1536	8.67292			2020-07-05	27.6585	32.164	17.1452	15.1663	13.1663		2020-07-05	26.51	26.61	24.8712	23.8413	21.5408
2019-06-14	0.00764873	21.2462	27.3281	14.8971	25.6953	22.6233	23.8542	9.63833	22.2422	8.29208			2020-07-06	30.1979	22.3184	17.5299	15.1854	13.1854		2020-07-06	26.2	26.7433	25.2029	24.1912	21.685
2019-06-15	0.00927409	21.0712	25.6198	14.0787	25.2266	22.6754	24.0781	9.32958	22.4609	7.84083			2020-07-07	31.2369	32.4554	17.9903	15.1507	13.1507		2020-07-07	23.2	25.2921	25.0654	24.4333	21.85
2019-06-16	0.00238809	21.4262	21.0807	13.7067	22.8307	22.7358	23.4271	9.2175	22.4401	7.62375			2020-07-08	29.067	26.2975	17.523	15.1378	13.1378		2020-07-08	23.03	24.0592	23.6488	23.8904	21.9425
2019-06-17	0.00350209	21.3383	23.5781	13.6013	22.8906	22.6783	22.4089	8.99042	21.8438	7.45542			2020-07-09	27.8946	28.2023	17.2722	15.1102	13.1102		2020-07-09	23.69	24.4517	23.5013	23.5413	21.8729
2019-06-18	0.00616087	21.1404	26.0781	13.3533	24.4245	22.5083	22.8464	8.62708	21.7396	7.19917			2020-07-10	29.0114	22.2742	17.4752	15.1254	13.1254		2020-07-10	24.47	25.0875	23.6475	23.47	21.785
2019-06-19	0.00773008	21.0263	25.6641	13.0383	24.9089	22.3683	23.5156	8.32917	22.0495	6.97			2020-07-11	28.7962	25.26	17.404	15.1384	13.1384		2020-07-11	25.26	25.5975	23.795	23.5154	21.75
2019-06-20	0.00484408	20.9871	26.9167	12.8117	25.4193	22.1062	23.7448	7.99417	22.2604	6.77333			2020-07-12	30.7204	22.3757	17.7401	15.1458	13.1458		2020-07-12	27.03	26.9642	24.4904	23.805	21.7525
2019-06-21	0.00195808	20.8954	25.6875	12.53	25.1745	21.8296	24.0182	7.66	22.4974	6.58167			2020-07-13	32.8353	22.5234	18.1898	15.1367	13.1367		2020-07-13	28.29	28.3187	25.5338	24.4321	21.8738
2019-06-22	0.00907208	20.8338	26.9818	12.31	25.4115	21.0779	23.8802	7.19083	22.513	6.37458			2020-07-14	33.9067	27.5942	18.3836	15.1365	13.1365		2020-07-14	28.76	29.0358	26.3558	25.145	22.1183
2019-06-23	0.00618608	20.7683	27.2109	12.0204	25.7943	20.0725	24.2135	6.73	22.6745	6.18292			2020-07-15	36.1559	25.7598	18.9065	15.1278	13.1278		2020-07-15	26.96	28.2963	26.5642	25.6463	22.4146
2019-06-24	0.00330007	20.7225	28.1484	11.7992	26.2786	18.7471	24.4818	6.34667	22.849	6.01875			2020-07-16	38.6169	29.9324	19.4736	15.057	13.057		2020-07-16	24.4	26.2358	25.4687	25.4775	22.6712
2019-06-25	0.00041407	20.6608	28.2839	11.5767	26.7526	17.4196	24.9193	6.03708	23.1302	5.8825			2020-07-17	25.8621	25.1055	16.9495	15.0435	13.0435		2020-07-17	25.89	26.6375	24.8308	24.9492	22.73
2019-06-26	0.00752807	20.6321	27.237	16.3675	26.3099	16.6212	24.9609	5.84417	23.3385	5.77375			2020-07-18	29.9159	24.3402	17.6551	15.045	13.045		2020-07-18	27.74	27.8917	25.3192	25.0042	22.69
2019-06-27	0.00464207	20.6392	27.3568	11.2237	26.1562	15.9221	24.8229	5.68125	23.3542	5.68333			2020-07-19	32.8584	23.5357	18.2063	15.0551	13.0551		2020-07-19	28.15	28.7871	26.1479	25.4742	22.755
2019-06-28	0.00175606	20.7046	26.0417	11.0971	25.7188	15.3854	24.7682	5.54083	23.3854	5.60708			2020-07-20	32.7954	33.5505	18.244	15.0444	13.0444		2020-07-20	27.91	28.8396	26.47	25.9	22.9317
2019-06-29	0.00310316	20.6137	27.1797	10.9792	25.8307	14.6383	24.5547	5.36542	23.2656	5.52792			2020-07-21	31.3958	26.4692	17.9948	15.0324	13.0324		2020-07-21	28.27	28.9617	26.4754	26.0696	23.1267
2019-06-30	0.00445026	20.7354	27.0156	10.8179	26.0182	13.7254	24.7422	5.1475	23.3021	5.41708			2020-07-22	31.0326	23.4528	17.9487	15.023	13.023		2020-07-22	29.71	30.0663	27.0021	26.3417	23.2892
2019-07-01	0.00579735	21.6142	25.2865	10.9733	24.7995	13.1383	24.3333	4.94583	23.2552	5.30417			2020-07-23	31.258	33.4795	18.033	15.0132	13.0132		2020-07-23	28.22	29.1417	26.9571	26.6775	23.4775
2019-07-02	0.00714445	24.535	24.1094	17.0679	24.0651	14.3513	23.8698	5.34625	23.026	6.10667			2020-07-24	30.1244	25.4279	17.8997	15.9554	13.0183		2020-07-24	23.43	26.0713	25.6292	26.3533	23.6338
2019-07-03	0.00849154	26.1546	24.8099	19.2192	24.2135	14.6708	23.474	5.67958	22.7135	6.77708			2020-07-25	26.2071	22.1707	17.2006	15.9919	13.0134		2020-07-25	23.08	25.0112	24.13	25.4183	23.5796
2019-07-04	0.0093641	24.1629	26.0182	17.7587	25.0521	13.5371	23.862	5.37542	22.7396	6.60292			2020-07-26	28.0138	33.1534	17.7534	16.0049	13.9031		2020-07-26	23.76	25.275	23.7242	24.8262	23.3683
2019-07-05	0.0102367	28.6017	23.7891	22.4825	24.3672	15.2396	24.0339	5.52667	22.9271	7.4575			2020-07-27	25.8568	30.0337	17.7359	16.0078	13.6936		2020-07-27	25.68	26.3087	23.8104	24.6025	23.1479
2019-07-06	0.0211092	31.2275	21.8333	27.3329	22.7552	18.1492	23.2344	6.03292	22.7057	10.0346			2020-07-28	28.0431	24.1849	18.1282	16.0277	13.7782		2020-07-28	27.51	27.9758	24.7658	24.9175	23.03
2019-07-07	0.0419818	31.99	21.9141	28.3808	22.2812	18.5608	22.4766	6.53125	22.2083	12.0179			2020-07-29	25.1159	14.0817	17.8251	15.9688	13.7475		2020-07-29	26.65	27.8558	25.1946	25.3625	23.0862
2019-07-08	0.0128543	29.7717	23.8646	26.5579	23.1979	17.5971	22.4792	7.09667	21.9297	11.6846			2020-07-30	24.7279	26.089	17.8126	15.9648	13.7265		2020-07-30	26.15	27.36	24.9158	25.4275	23.1775
2019-07-09	0.0137269	28.4367	23.1797	25.1762	23.2734	17.1375	22.8333	7.47792	22.0547	11.3483			2020-07-31	31.0189	27.9503	20.344	15.9735	13.7735		2020-07-31	27.77	28.3662	25.1567	25.465	23.2375
2019-07-10	0.0145994	27.2354	22.987	24.3925	23.0443	16.8117	22.7005	7.62417	22.0365	11.1154			2020-08-01	29.6178	33.8628	19.9536	16.0396	13.8554		2020-08-01	28.83	29.3867	25.8621	25.8642	23.3012
2019-07-11	0.015472	25.6271	23.8177	23.2317	23.3203	16.3992	22.6562	7.64875	21.9635	10.8854			2020-08-02	26.9611	13.5995	19.1474	16.023	13.8182		2020-08-02	29.86	30.2196	26.4338	26.3117	23.46
2019-07-12	0.0193564	24.2429	24.9557	22.0904	24.0156	15.9458	22.9375	7.62083	22.0286	10.6617			2020-08-03	25.5173	17.4432	18.6869	16.0158	13.5544		2020-08-03	25.61	27.8404	25.9025	26.5137	23.6658
2019-07-13	0.0232408	23.6525	25.3958	21.3296	24.6016	15.6025	23.401	7.58875	22.2682	10.4637			2020-08-04	24.4602	16.2967	18.2497	15.9778	13.5419		2020-08-04	26.18	27.5517	25.0762	26.065	23.75
2019-07-14	0.0271252	30.2283	24.8594	25.3613	24.3854	15.4513	23.5286	7.6575	22.4844	10.9054			2020-08-05	24.2603	13.3012	18.1906	15.9443	13.6069		2020-08-05	26.52	27.915	25.1071	25.9233	23.7225
2019-07-15	0.0199235	27.2604	25.8073	23.9175	25.0156	15.39	23.8047	7.76917	22.6432	10.8367			2020-08-06	22.4277	20.1177	17.6239	15.9154	13.5925		2020-08-06	26.87	27.97	25.0237	25.9058	23.705
2019-07-16	0.0127218	25.4788	25.3698	22.8304	24.9792	15.3658	24.0547	7.78208	22.8724	10.7046			2020-08-07	27.7832	19.961	19.9666	16.197	12.1836		2020-08-07	26.69	28.2404	25.2942	26.0367	23.7425
2019-07-17	0.0154829	25.7775	24.3672	22.2833	24.4531	15.3758	23.9453	7.77583	22.9583	10.5813			2020-08-08	20.299	13.6473	18.749	16.2777	13.7476		2020-08-08	25.61	27.2454	24.7046	25.9479	23.7525
2019-07-18	0.038244	31.1367	25.5599	31.1892	24.8594	19.6562	23.862	9.53875	22.9115	12.8558			2020-08-09	20.3777	19.8779	19.4418	16.2708	13.6862		2020-08-09	27.18	27.9804	24.68	25.8025	23.75
2019-07-19	0.041005	29.5467	25.6354	31.3817	25.1693	19.6096	24.1615	9.71792	23.0521	12.4471			2020-08-10	23.7935	18.7981	19.3966	16.4076	13.7455		2020-08-10	24.11	26.4308	24.2883	25.7592	23.75
2019-07-20	0.0337661	28.0929	25.1693	39.3862	24.9661	19.4821	24.224	9.59833	23.1771	12.1488			2020-08-11	23.7316	11.7631	19.338	16.469	13.7093		2020-08-11	24.76	26.3287	23.61	25.3104	23.7
2019-07-21	0.0365272	26.8138	27.3958	29.6679	25.9922	19.3675	24.388	9.47542	23.2083	11.9329			2020-08-12	20.932	12.4639	18.3763	16.4599	13.889		2020-08-12	26.7	27.6604	24.0696	25.3033	23.6008
2019-07-22	0.0392882	27.4121	26.6589	28.64	26.1849	19.3187	24.9427	9.38167	23.5156	11.8517			2020-08-13	19.6811	14.2817	17.7468	16.4144	13.8559		2020-08-13	23.92	26.3379	23.9162	25.4571	23.5629
2019-07-23	0.0420493	30.9792	27.1901	40.3192	26.362	19.7146	25.0859	10.2379	23.7526	13.0504			2020-08-14	19.2063	14.1763	17.4133	16.3809	13.8277		2020-08-14	23.07	25.2592	22.9825	25.0433	23.5475
2019-07-24	0.0484488	28.0254	28.1797	30.3917	27.0521	20.7571	25.4297	10.3667	23.9714	12.4913			2020-08-15	19.0569	10.1532	17.3426	16.3554	13.8011		2020-08-15	23.35	25.2125	22.5654	24.6575	23.43
2019-07-25	0.0448484	25.8908	27.6016	30.3	27.0677	20.9071	25.7552	10.2012	24.2448	12.2029			2020-08-16	18.9389	14.1262	17.2567	16.3365	13.74		2020-08-16	21.91	24.5062	22.2521	24.4408	23.2804
2019-07-26	0.0312479	24.2617	27.0365	28.0767	26.3359	20.8704	25.487	10.0325	24.3203	11.9337			2020-08-17	18.6592	14.0626	17.0558	16.3271	13.7074		2020-08-17	21.07	23.5696	21.4475	24.0037	23.1375
2019-07-27	0.0276474	23.2871	28.3125	23.0783	27.2396	20.7429	25.7604	9.87458	24.3516	11.7125			2020-08-18	21.9148	13.9504	19.6749	16.3205	13.6824		2020-08-18	20.52	22.9962	20.8842	23.5763	22.9292
2019-07-28	0.024047	26.5625	27.388	24.3683	26.8464	22.0963	25.9089	11.3762	24.6484	12.415			2020-08-19	21.2137	13.8686	19.4022	16.3013	13.6657		2020-08-19	20.95	23.155	20.5871	23.2329	22.7175
2019-07-29	0.0454465	38.8071	24.9375	32.5646	25.4714	25.2792	25.5651	12.0896	24.8568	14.4083			2020-08-20	25.5418	23.776	19.0805	16.2875	13.6438		2020-08-20	20.89	22.97	20.3229	23.0004	22.5163
2019-07-30	0.051846	34.4017	26.737	42.3275	25.9115	24.8392	25.1901	11.5054	24.5703	13.6971			2020-08-21	38.6153	23.5881	20.9505	16.6255	14.5093		2020-08-21	21.52	23.4317	20.325	22.875	22.3887
2019-07-31	0.0382455	30.9287	27.3932	33.5483	26.7057	24.5121	25.5938	11.2796	24.5156	14.2704			2020-08-22	33.2691	18.3245	17.3813	14.193	15.1026		2020-08-22	22.26	23.9188	20.5283	22.9425	22.2825
2019-08-01	0.0432969	27.7492	27.151	31.7029	26.6641	24.32	25.7188	11.1146	24.5964	13.9575			2020-08-23	32.7134	15.4606	17.745	13.9011	14.4676		2020-08-23	23.28	24.8892	21.0071	23.1233	22.25
2019-08-02	0.0493483	33.6296	24.5625	34.24	25.3073	24.2538	25.3776	11.1387	24.5651	14.1575			2020-08-24	31.7152	15.2072	16.9981	13.9796	14.0899		2020-08-24	22.92	24.725	21.1562	23.3717	22.25
2019-08-03	0.0413996	31.3183	25.6198	36.9183	25.2995	24.1388	24.8464	11.0621	24.2214	14.0075			2020-08-25	31.3824	15.4037	17.5302	13.8488	13.9003		2020-08-25	22.94	24.9804	21.3504	23.5246	22.305
2019-08-04	0.032451	30.6554	25.4193	41.0296	25.3932	24.0304	24.901	10.9779	24.099	13.8358			2020-08-26	34.2296	14.8785	18.9122	13.8149	13.7258		2020-08-26	22.71	24.8012	21.23	23.5654	22.3421
2019-08-05	0.0450237	33.4758	25.1146	29.6779	25.1589	23.9421	24.7448	10.9571	24.0052	13.8579			2020-08-27	31.8056	14.6401	18.1868	13.8397	13.5815		2020-08-27	22.63	24.8762	21.2467	23.5813	22.38
2019-08-06	0.0345537	31.8629	26.3047	25.0613	25.7005	23.9146	24.7708	10.9796	23.9271	13.9096			2020-08-28	30.7096	30.5375	17.8614	13.8091	13.4635		2020-08-28	22.73	24.9392	21.2521	23.6375	22.38
2019-08-07	0.0356051	34.4933	25.4062	26.725	25.349	23.9912	24.849	11.1992	23.987	14.5288			2020-08-29	29.9392	27.4897	17.6666	13.8397	13.3215		2020-08-29	20.81	23.6054	20.7308	23.5425	22.38
2019-08-08	0.0366565	31.2304	26.5052	24.7121	25.7734	23.9917	24.8464	11.0933	23.9661	14.1404			2020-08-30	27.9058	30.2864	17.0439	13.882	13.2103		2020-08-30	20.78	23.4212	20.2321	23.235	22.3537
2019-08-09	0.0477078	31.6808	26.2292	34.8921	25.9896	24.2488	25.1484	11.6237	24.0911	14.5417			2020-08-31	27.1494	34.2049	16.782	13.8862	13.0619		2020-08-31	19.27	22.2787	19.5887	22.9075	22.255
2019-08-10	0.0487592	35.4421	24.8307	36.9338	25.0625	24.6229	24.8802	11.4579	24.151	14.6421			2020-09-01	26.0823	26.118	16.4832	13.8462	12.9886		2020-09-01	18.44	21.4075	18.8046	22.4208	22.1033
2019-08-11	0.0477636	35.0854	23.9557	37.6575	24.4792	24.4292	24.5182	11.2704	23.9635	14.3796			2020-09-02	32.0513	15.875	18.7511	13.7619	12.938		2020-09-02	19.3	21.6887	18.4342	22.0083	21.9104
2019-08-12	0.0367679	34.1558	23.0495	26.2317	23.6927	24.3267	23.9818	11.2021	23.6693	14.5042			2020-09-03	31.2616	20.7982	18.5222	13.7226	12.873		2020-09-03	20.55	22.53	18.6537	21.9083	21.705
2019-08-13	0.0457723	31.5867	23.849	34.8008	23.6849	24.1971	23.5651	11.0933	23.3255	14.4787			2020-09-04	30.8483	23.7509	18.3764	13.7066	12.7954		2020-09-04	21.3	23.3154	19.1133	22.075	21.5833
2019-08-14	0.0447766	29.0692	24.4714	36.3237	24.1953	24.0408	23.6823	10.9867	23.1693	14.2817			2020-09-05	29.6267	19.6398	18.0199	13.7638	12.7152		2020-09-05	20.89	23.2304	19.2687	22.2825	21.56
2019-08-15	0.00878098	27.1262	24.8333	22.0925	24.3854	23.8958	23.7734	10.8854	23.1719	14.1			2020-09-06	28.3654	13.5371	17.6768	13.9385	12.6126		2020-09-06	19.78	22.5487	19.0054	22.2725	21.56
2019-08-16	0.00778534	25.2742	23.2214	20.7779	23.6719	23.765	23.7188	10.7833	23.1901	13.8879			2020-09-07	26.0513	21.2883	16.9066	13.9977	12.5087		2020-09-07	18.88	21.9833	18.5579	22.0717	21.53
2019-08-17	0.0067897	23.8912	23.3203	19.5096	23.2656	23.6308	23.2526	10.6629	22.9635	13.6633			2020-09-08	24.9138	22.1426	16.484	14.029	12.39		2020-09-08	18.06	21.0712	17.8596	21.7271	21.445
2019-08-18	0.00579405	23.2325	23.3906	18.5479	23.1979	23.5142	23.0677	10.5504	22.7656	13.45			2020-09-09	24.8777	19.1474	16.4843	13.9584	12.3477		2020-09-09	18.6	21.3033	17.6558	21.455	21.305
2019-08-19	0.00479841	22.8579	24.8333	17.6554	24.0339	23.4013	23.276	10.4604	22.724	13.2729			2020-09-10	24.4906	16.0913	16.3155	13.9003	12.2859		2020-09-10	18.75	21.3871	17.5971	21.3629	21.17
2019-08-20	0.00380277	23.4854	22.5729	17.3896	23.3177	23.3058	23.3932	10.3929	22.849	13.13			2020-09-11	31.7901	19.9979	19.0328	13.9187	12.2153		2020-09-11	19.01	21.7613	17.7154	21.3404	21.0746
2019-08-21	0.00280712	23.815	23.3594	17.1617	23.1953	23.2304	22.9922	10.3363	22.6667	13.0508			2020-09-12	31.378	18.897	18.7471	14.0126	12.092		2020-09-12	18.42	21.5121	17.6483	21.3508	21.005
2019-08-22	0.00181148	23.7387	22.2812	16.9825	22.724	23.1425	22.8542	10.2662	22.5547	12.9004			2020-09-13	25.1037	18.0508	16.1967	14.0004	12.003		2020-09-13	20.49	20.05	16.9729	21.1721	20.96
													2020-09-14	25.1776	13.1536	16.4805	13.9362	11.9862		2020-09-14	19.83	19.105	16.0267	20.6258	20.8425
													2020-09-15	30.4599	17.8361	18.5167	13.9068	11.9203		2020-09-15	19.46	18.75	15.4542	20.1333	20.6
													2020-09-16	31.4602	22.7152	18.215	14.4602	13.215		2020-09-16	22.97	22.443	17.4833	22.0333	20.94
													2020-09-17	32.3717	18.8266	18.5081	15.3717	13.5081		2020-09-17	20.06	21.521	17.2533	21.3333	20.45
													2020-09-18	31.8734	16.7619	18.2725	14.8734	13.2725		2020-09-18	18.35	21.387	17.1933	22.075	20.876
													2020-09-19	31.5592	16.7226	18.1409	14.5592	13.1409		2020-09-19	19.07	20.25	17.317	22.2825	20.8467
													2020-09-20	31.4311	13.7066	18.079	14.4311	13.079		2020-09-20	20.92	22.06	17.2333	22.4425	20.88
													2020-09-21	31.9086	15.7638	18.2369	14.9086	13.2369		2020-09-21	17.89	21.88	16.5727	22.0667	20.88
													2020-09-22	33.2669	19.9385	18.6923	16.2669	13.6923		2020-09-22	18.11	21.69	15.6667	21.7233	20.81
													2020-09-23	33.7206	17.9977	18.8284	16.7206	13.8284		2020-09-23	18.76	20.5	15.1167	22.69	20.81

## Sheet: N2O 
		BRU				RU				CK							BRU					RU					CK
		N2O flux (g m-2 h-1)				N2O flux (g m-2 h-1)				N2O flux (g m-2 h-1)							N2O flux (g m-2 h-1)					N2O flux (g m-2 h-1)					N2O flux (g m-2 h-1)
2019-06-09	0.0253244	0.012829	0.00259344		0.0378352	0.0313064	0.0591527		0.0337219	0.010326	0.00675752					2020-07-01	0.0819979	0.047679	0.116317		2020-07-01	0.202862	0.0809262	0.324797		2020-07-01	0.0167057	0.0184673	0.0149442
2019-06-10	0.0242136	0.0137124	0.00914261		0.0698283	0.0618789	0.0635601		0.0218497	0.0097103	0.00623823					2020-07-03	0.158194	0.0809439	0.235443		2020-07-03	0.213249	0.0921621	0.334336		2020-07-03	0.0456615	0.0173364	0.0739866
2019-06-11	0.0215959	0.0124436	0.00697183		0.0491165	0.0306772	0.0491947		0.00909257	0.0043365	0.00703571					2020-07-05	0.128785	0.0509708	0.206598		2020-07-05	0.168007	0.118764	0.21725		2020-07-05	0.0564703	0.0278232	0.0851174
2019-06-13	0.0133342	0.0055608	0.00283546		0.0116896	0.00369949	0.0127353		0.0203083	0.0121239	0.0156379					2020-07-07	0.162551	0.0648629	0.260239		2020-07-07	0.0716047	0.0720836	0.0711259		2020-07-07	0.035254	0.0198802	0.0506278
2019-06-15	0.0166329	0.00816392	0.00834447		0.00317546	0.00868314	0.000812287		0.0157826	0.00870834	0.00333131					2020-07-09	0.144625	0.0643835	0.224866		2020-07-09	0.142327	0.0840732	0.200581		2020-07-09	0.0485544	0.0416466	0.0554622
2019-06-17	0.0204968	0.00606458	0.00219929		0.00312241	0.00677692	0.00189527		0.00352858	0.00304107	0.00393662					2020-07-11	0.111756	0.0645825	0.15893		2020-07-11	0.183488	0.073385	0.293591		2020-07-11	0.0370268	0.0232377	0.050816
2019-06-19	0.0126018	0.00633687	0.00544144		0.00204081	0.00485993	0.00401756		0.00897211	0.00500478	0.00921337					2020-07-13	0.137184	0.0753387	0.19903		2020-07-13	0.0626724	0.051535	0.0738098		2020-07-13	0.0158767	0.0226989	0.00905445
2019-06-21	0.00901584	0.00445256	0.000531198		0.00499873	0.00222573	0.00281755		0.00219351	0.00189449	0.00178623					2020-07-15	0.118255	0.0491108	0.187399		2020-07-15	0.059613	0.0387736	0.0804525		2020-07-15	0.0184166	0.0124071	0.0244262
2019-06-23	0.00872527	0.00354582	0.00334795		0.00583765	0.00263229	0.000695778		0.010588	0.00597303	0.00199724					2020-07-17	0.137384	0.0574098	0.217359		2020-07-17	0.109418	0.119472	0.0993634		2020-07-17	0.0173204	0.00885677	0.025784
2019-06-25	0.0125522	0.00446339	0.00322286		0.0010011	0.00401211	0.00327621		0.00064746	0.000206777	0.000387975					2020-07-19	0.158363	0.0812941	0.235431		2020-07-19	0.113788	0.120217	0.107358		2020-07-19	0.0234833	0.0291788	0.0177877
2019-06-27	0.00424261	0.00116468	0.00145063		0.00251564	0.00140334	0.00349415		0.00677446	0.0035394	0.00361234					2020-07-21	0.127325	0.0852066	0.169444		2020-07-21	0.169916	0.134505	0.205327		2020-07-21	0.0164946	0.0267943	0.00619504
2019-06-29	0.0201512	0.0115962	0.0237125		0.00601229	0.0103427	0.00828077		0.0062216	0.00177719	0.00131069					2020-07-23	0.0898696	0.0428832	0.136856		2020-07-23	0.210929	0.110099	0.31176		2020-07-23	0.0436052	0.0178085	0.0694019
2019-07-01	0.0197109	0.00893253	0.00840091		0.0233702	0.00832956	0.0282574		0.00994881	0.0024429	0.00500034					2020-07-25	0.10443	0.0445764	0.164283		2020-07-25	0.104184	0.1343	0.0740688		2020-07-25	0.0214672	0.0190585	0.023876
2019-07-03	0.0617012	0.0256134	0.0513142		0.0146289	0.0440142	0.0366356		0.0102853	0.00242192	0.0127674					2020-07-27	0.0725285	0.0463573	0.0986997		2020-07-27	0.108447	0.135217	0.0816779		2020-07-27	0.0238298	0.0211698	0.0264898
2019-07-05	0.0551363	0.0219782	0.01006		0.0501079	0.0208827	0.0147703		0.0130016	0.00855597	0.00915236					2020-07-29	0.074625	0.060329	0.0889209		2020-07-29	0.111554	0.0848536	0.138255		2020-07-29	0.00182019	0.00133657	0.00230381
2019-07-07	0.0755383	0.0362966	0.0138853		0.0069643	0.0408718	0.0284071		0.0423253	0.0154208	0.0681992					2020-07-31	0.0548998	0.0490652	0.0607343		2020-07-31	0.114049	0.137813	0.0902851		2020-07-31	0.0205342	0.0251423	0.015926
2019-07-09	0.0477666	0.0414867	0.0450124		0.0195198	0.037717	0.00948868		0.0188411	0.00976413	0.0125754					2020-08-02	0.0968544	0.0611099	0.132599		2020-08-02	0.11155	0.0722614	0.150839		2020-08-02	0.0265178	0.0228966	0.0301389
2019-07-11	0.0327632	0.0198419	0.0302063		0.0126249	0.0266459	0.0179369		0.0320168	0.00338927	0.0110099					2020-08-04	0.0928798	0.0415436	0.144216		2020-08-04	0.144977	0.0516096	0.238344		2020-08-04	0.00182866	0.00262655	0.00103077
2019-07-13	0.0212123	0.0140913	0.00895766		0.022157	0.0145304	0.0129354		0.0368085	0.00890351	0.0240104					2020-08-06	0.0462237	0.0155564	0.0768909		2020-08-06	0.156244	0.0889934	0.223495		2020-08-06	0.0259487	0.0300737	0.0218236
2019-07-15	0.0513459	0.0291542	0.00745835		0.0958353	0.0997764	0.0771895		0.0275201	0.0101016	0.022149					2020-08-08	0.0433241	0.0576667	0.0289815		2020-08-08	0.136028	0.07205	0.200006		2020-08-08	0.00231043	0.000497577	0.00412327
2019-07-17	0.0304134	0.0180563	0.0183648		0.025031	0.0206243	0.052819		0.0186013	0.00553935	0.0223081					2020-08-10	0.0607497	0.0609434	0.0605561		2020-08-10	0.154222	0.139526	0.168917		2020-08-10	0.00243043	0.00123335	0.0036275
2019-07-19	0.0503805	0.0212177	0.0070435		0.0945852	0.0809171	0.0803759		0.0621042	0.0361326	0.0247783					2020-08-12	0.00716924	0.00453998	0.0097985		2020-08-12	0.111826	0.0777648	0.145888		2020-08-12	0.00243209	0.00149874	0.00336543
2019-07-21	0.0124426	0.00887246	0.0091339		0.128562	0.119682	0.165038		0.0437069	0.0125984	0.0532763					2020-08-14	0.0159357	0.00697569	0.0248956		2020-08-14	0.071665	0.103329	0.0400013		2020-08-14	0.00416996	0.00435556	0.00398435
2019-07-23	0.0629793	0.0203387	0.0189383		0.158411	0.198247	0.154029		0.0689834	0.0273382	0.0298264					2020-08-16	0.025881	0.0265659	0.0251961		2020-08-16	0.111651	0.111147	0.112156		2020-08-16	0.00525711	0.00122432	0.00928989
2019-07-25	0.0348013	0.0176303	0.036121		0.142524	0.120942	0.169879		0.0605802	0.0273914	0.0465735					2020-08-18	0.023476	0.0139968	0.0329551		2020-08-18	0.0808929	0.120289	0.0414972		2020-08-18	0.00748919	0.00552554	0.00945285
2019-07-27	0.0545006	0.0194363	0.000912103		0.0933068	0.0890881	0.113608		0.0495339	0.00687741	0.026531					2020-08-20	0.0290756	0.0256709	0.0324804		2020-08-20	0.0809022	0.0387811	0.123023		2020-08-20	0.0183414	0.0166412	0.0200415
2019-07-29	0.0430257	0.0160296	0.00209001		0.0544295	0.0393382	0.0648932		0.0481276	0.0142842	0.0739277					2020-08-22	0.0446359	0.032308	0.0569639		2020-08-22	0.141688	0.0613774	0.221999		2020-08-22	0.0238261	0.0319665	0.0156856
2019-07-31	0.0445998	0.021898	0.0229439		0.10569	0.102239	0.14339		0.0694087	0.00898701	0.0363409					2020-08-24	0.0424741	0.0624839	0.0224644		2020-08-24	0.18305	0.0706928	0.295408		2020-08-24	0.00178137	0.00124935	0.00231338
2019-08-02	0.0855446	0.0301242	0.00761856		0.0432751	0.0362304	0.0185858		0.0941384	0.0317126	0.0221938					2020-08-26	0.0953155	0.032997	0.157634		2020-08-26	0.100531	0.0777891	0.123273		2020-08-26	0.016151	0.0260396	0.00626245
2019-08-04	0.0673604	0.0305125	0.00226		0.0642217	0.018885	0.0917567		0.0336409	0.0249664	0.0387458					2020-08-28	0.0994927	0.0419776	0.157008		2020-08-28	0.0766518	0.0710529	0.0822507		2020-08-28	0.0287755	0.0181416	0.0394094
2019-08-06	0.0388453	0.0267714	0.0353618		0.0630297	0.0851583	0.103448		0.0698286	0.0260213	0.00781127					2020-08-30	0.0520906	0.0356561	0.068525		2020-08-30	0.152522	0.0909106	0.214133		2020-08-30	0.0318535	0.0227728	0.0409343
2019-08-08	0.0645082	0.0385594	0.0197564		0.107544	0.115531	0.105332		0.0395353	0.0106727	0.0597615					2020-09-01	0.0275701	0.00866071	0.0464794		2020-09-01	0.14311	0.097664	0.188556		2020-09-01	0.0211731	0.019579	0.0227672
2019-08-10	0.0476348	0.0185869	0.000447974		0.0834181	0.0908125	0.0809495		0.0836384	0.0231224	0.0395167					2020-09-03	0.0460444	0.0646716	0.0274172		2020-09-03	0.0590717	0.0386244	0.0795191		2020-09-03	0.0207419	0.0227149	0.0187688
2019-08-12	0.0399891	0.0122246	0.0110566		0.0523149	0.0613048	0.0746231		0.0420113	0.0218166	0.0464759					2020-09-05	0.0174899	0.0342091	0.000770782		2020-09-05	0.0478472	0.0129605	0.082734		2020-09-05	0.0173155	0.0277975	0.00683341
2019-08-14	0.0176878	0.0104661	0.0107172		0.036415	0.0510767	0.033814		0.0575716	0.0388312	0.037927					2020-09-07	0.0163691	0.01982	0.0129183		2020-09-07	0.0505933	0.0900005	0.0111862		2020-09-07	0.00937632	0.00198979	0.0167629
2019-08-16	0.0233487	0.017192	0.0219312		0.0144816	0.0197632	0.0201237		0.0170761	0.00353588	0.00274399					2020-09-09	0.0421908	0.0142552	0.0701265		2020-09-09	0.0355237	0.0424668	0.0285805		2020-09-09	0.00799021	0.0155894	0.000390992
2019-08-18	0.0340819	0.0160613	0.00592954		0.0420296	0.0412625	0.0541391		0.0111642	0.00294029	0.00327767					2020-09-11	0.027692	0.0245193	0.0308647		2020-09-11	0.0402403	0.0377584	0.0427222		2020-09-11	0.00955909	0.0123003	0.00681791
2019-08-20	0.0278651	0.00953081	0.0110775		0.0305198	0.0136442	0.02633		0.00832646	0.000992413	0.00208942					2020-09-13	0.0146558	0.0143099	0.0150016		2020-09-13	0.0397651	0.0724693	0.00706076		2020-09-13	0.00758644	0.00300991	0.012163
2019-08-22	0.0248485	0.0122698	0.00915599		0.00176543	0.00141532	0.000376107		0.00225181	0.000903376	0.00227925					2020-09-15	0.0370946	0.0378484	0.0363409		2020-09-15	0.032016	0.0630072	0.0010248		2020-09-15	0.019354	0.0138024	0.0249056
																2020-09-17	0.0116972	0.00697303	0.0164214		2020-09-17	0.0363386	0.035075	0.0376023		2020-09-17	0.0044443	0.00823443	0.000654175
																2020-09-19	0.0135979	0.0233166	0.00387914		2020-09-19	0.0348288	0.0201872	0.0494705		2020-09-19	0.00242817	0.00697702	-0.00212068
																2020-09-21	0.0438491	0.0364747	0.0512235		2020-09-21	0.0315677	0.0191004	0.0440349		2020-09-21	0.00312141	0.00565199	0.000590829
																2020-09-23	0.0594083	0.0629983	0.0558183		2020-09-23	0.032287	0.0190211	0.0455529		2020-09-23	0.0149709	0.0218497	0.00809218
